# Supplementary material for: Discovery of Potential, Dual-Active Histamine H3 Receptor Ligands with Combined Antioxidant Properties
Source: Molecules. 2021 Apr 15;26(8):2300. doi: 10.3390/molecules26082300 (PMC8071534; doi:10.3390/molecules26082300)
Supplement: Supplementary file 1 [file molecules-26-02300-s001.zip]

Archive with 1 entries (1 files):
- molecules-1161308-supplementary.pdf
